# Supplementary material for: Deep-sea corals provide new insight into the ecology, evolution, and the role of plastids in widespread apicomplexan symbionts of anthozoans
Source: Microbiome. 2020 Mar 12;8:34. doi: 10.1186/s40168-020-00798-w (PMC7068898; doi:10.1186/s40168-020-00798-w)
Supplement: Supplementary file 3 — Additional file 2. 16S rRNA amplicon screening data. This dataset includes the read counts for all plastotype sequences for all samples. [file 40168_2020_798_MOESM3_ESM.csv]

Genus	Acanthogorgia	Acanthogorgia	Acanthogorgia	Acanthogorgia	Acanthogorgia	Acanthogorgia	Acanthogorgia	Acanthogorgia	Acanthogorgia	Acanthogorgia	Acropora	Acropora	Acropora	Acropora	Acropora	Acropora	Acropora	Acropora	Acropora	Acropora	Acropora	Acropora	Acropora	Acropora	Acropora	Acropora	Acropora	Acropora	Acropora	Acropora	Acropora	Acropora	Acropora	Acropora	Acropora	Acropora	Acropora	Acropora	Acropora	Acropora	Acropora	Acropora	Acropora	Acropora	Acropora	Acropora	Antipathes	Antipathes branching	Bathypathes
Species	Acanthogorgia aspera	Acanthogorgia aspera	Acanthogorgia aspera	Acanthogorgia aspera	Acanthogorgia aspera	Acanthogorgia aspera	Acanthogorgia aspera	Acanthogorgia aspera	Acanthogorgia aspera	Acanthogorgia aspera	Acropora palmata	Acropora palmata	Acropora palmata	Acropora palmata	Acropora palmata	Acropora palmata	Acropora palmata	Acropora palmata	Acropora palmata	Acropora palmata	Acropora palmata	Acropora palmata	Acropora palmata	Acropora palmata	Acropora palmata	Acropora palmata	Acropora palmata	Acropora palmata	Acropora palmata	Acropora palmata	Acropora palmata	Acropora palmata	Acropora palmata	Acropora palmata	Acropora palmata	Acropora palmata	Acropora palmata	Acropora palmata	Acropora palmata	Acropora palmata	Acropora palmata	Acropora palmata	Acropora palmata	Acropora palmata	Acropora palmata	Acropora palmata	Antipathes sp.	Antipathes sp.	Bathypathes sp. 1
Site	GB903	GC234	VK826	VK826	VK826	VK826	VK826	VK826	VK826	VK826	Grecian Rocks	Grecian Rocks	Grecian Rocks	Grecian Rocks	Grecian Rocks	Grecian Rocks	Grecian Rocks	Grecian Rocks	Grecian Rocks	Grecian Rocks	Grecian Rocks	Grecian Rocks	Key Largo Dry Rocks	Key Largo Dry Rocks	Key Largo Dry Rocks	Key Largo Dry Rocks	Key Largo Dry Rocks	Key Largo Dry Rocks	Key Largo Dry Rocks	Key Largo Dry Rocks	Key Largo Dry Rocks	Key Largo Dry Rocks	Key Largo Dry Rocks	Key Largo Dry Rocks	Molasses Reef	Molasses Reef	Molasses Reef	Molasses Reef	Molasses Reef	Molasses Reef	Sand Island	Sand Island	Sand Island	Sand Island	Sand Island	Sand Island	Director's Bay	Director's Bay	VK826
Colony ID*	NA	NA	NA	NA	NA	NA	NA	NA	NA	NA	AP1	AP1	AP1	AP1	AP1	AP1	AP2	AP2	AP2	AP2	AP2	AP2	AP3	AP3	AP3	AP3	AP3	AP3	AP4	AP4	AP4	AP4	AP4	AP4	AP5	AP5	AP5	AP5	AP5	AP5	AP6	AP6	AP6	AP6	AP6	AP6	NA	NA	NA
Extraction Procedure	Powersoil	Powersoil	Powersoil	Powersoil	Powersoil	Powersoil	Powersoil	Powersoil	Powersoil	Powersoil	DNeasy	DNeasy	DNeasy	DNeasy	DNeasy	DNeasy	DNeasy	DNeasy	DNeasy	DNeasy	DNeasy	DNeasy	DNeasy	DNeasy	DNeasy	DNeasy	DNeasy	DNeasy	DNeasy	DNeasy	DNeasy	DNeasy	DNeasy	DNeasy	DNeasy	DNeasy	DNeasy	DNeasy	DNeasy	DNeasy	DNeasy	DNeasy	DNeasy	DNeasy	DNeasy	DNeasy	Powersoil	Powersoil	Powersoil
Preservation	liqN2	liqN2	liqN2	liqN2	liqN2	liqN2	liqN2	liqN2	liqN2	liqN2	liqN2	liqN2	liqN2	liqN2	liqN2	liqN2	liqN2	liqN2	liqN2	liqN2	liqN2	liqN2	liqN2	liqN2	liqN2	liqN2	liqN2	liqN2	liqN2	liqN2	liqN2	liqN2	liqN2	liqN2	liqN2	liqN2	liqN2	liqN2	liqN2	liqN2	liqN2	liqN2	liqN2	liqN2	liqN2	liqN2	EtOH	EtOH	liqN2
Sequencing Run	1	1	1	1	1	1	1	1	1	1	1	1	1	1	1	1	2	2	2	2	2	2	2	2	2	2	2	2	1	1	1	1	1	1	1	1	1	1	1	1	1	1	1	1	1	1	2	2	2
Sample_ID_from_Cruise	OI2016.276	OI2016.316	OI2016.142	OI2016.144	OI2016.149	OI2016.162	OI2016.161	OI2016.159	OI2016.163	OI2016.160	GR2-t844A	GR2-t844B	GR2-t844C	GR2-t844E	GR2-t846A	GR2-t847B	GR3-t398A	GR3-t398D	GR3-t398F	GR3-t398G	GR3-t873B	GR3-t873G	KL4-t852A	KL4-t852B	KL4-t852C	KL4-t852D	KL4-t858A	KL4-t858B	KL4-t853A	KL4-t853C	KL4-t853D	KL4-t853E	KL4-t853F	KL4-t853G	ML3-t915D	ML3-t915F	ML3-t955A	ML3-t955C	ML3-t955E	ML3-x01C	SI1-t959C	SI1-t959E	SI1-t959F	SI1-t959G	SI1-t959H	SI1-t959I	17_763	17_771	OI2016.148
SampleID	16769	16863	16483	16485	16517	16522	16529	16535	16538	16540	12648	12649	12650	12652	12653	12659	12664	12667	12669	12670	12676	12681	12709	12710	12711	12712	12723	12724	12715	12717	12718	12719	12720	12721	12782	12784	12785	12787	12789	12793	12808	12810	12811	12812	12813	12814	17763	17771	16503
plastotype 1	0	0	0	0	0	0	0	0	0	0	21	328	48	110	209	82	0	0	0	0	0	0	271	114	929	679	3	0	43	104	9	0	2	109	152	224	158	0	121	58	0	0	14	0	0	0	0	0	0
plastotype 2	0	0	0	0	0	0	0	0	0	0	0	0	67	0	0	0	0	0	0	0	0	0	0	0	0	0	0	0	0	0	0	13	0	0	0	0	0	0	0	0	0	0	0	0	0	0	0	0	0
plastotype 3	0	0	0	0	0	0	0	0	0	0	0	0	0	0	0	0	0	16	0	0	32	0	45	6	21	0	0	0	0	0	0	0	0	0	0	0	0	0	0	0	0	0	0	0	0	0	0	0	0
plastotype 4	0	0	0	0	0	0	0	0	0	0	0	0	0	0	0	0	0	0	0	0	0	0	0	0	0	0	11	0	0	0	0	0	0	0	0	0	0	0	0	0	0	0	0	0	0	0	0	0	0
plastotype 5	0	0	0	0	0	0	0	0	0	0	0	0	0	0	0	0	0	0	0	0	0	0	0	0	0	0	0	0	0	0	0	0	0	0	0	56	0	0	0	0	0	9	0	1	22	0	0	0	0
plastotype 6	0	0	0	0	0	0	0	0	0	0	0	0	0	0	0	0	0	0	0	0	0	0	0	0	0	0	0	0	0	0	0	0	0	0	0	0	0	0	0	0	0	0	0	0	0	0	0	1392	0
plastotype 7	0	0	0	0	0	0	0	0	0	0	0	0	0	0	0	0	0	0	0	0	0	0	0	0	0	0	0	0	0	0	0	0	0	0	0	0	0	0	0	0	0	0	0	0	0	0	0	0	0
plastotype 8	0	0	0	0	0	0	0	0	0	0	0	0	0	0	0	0	0	0	0	0	0	0	0	0	0	0	0	0	0	0	0	0	0	0	0	0	0	0	0	0	0	0	0	0	0	0	0	0	0
plastotype 9	0	0	0	0	0	0	0	0	0	0	0	0	0	0	0	0	0	0	0	0	0	0	0	0	0	0	0	0	0	0	0	0	0	0	0	0	0	0	0	0	0	0	0	0	0	0	0	0	0
plastotype 10	0	0	0	0	0	0	0	0	0	0	0	0	0	0	0	0	0	0	0	0	0	0	0	0	0	0	0	0	0	0	0	0	0	0	0	0	0	0	0	0	0	0	0	0	0	0	0	0	0
plastotype 11	0	0	0	0	0	0	0	0	0	0	0	0	0	0	0	0	0	0	0	0	0	0	0	0	0	0	0	0	0	0	0	0	0	0	0	0	0	0	0	0	0	0	0	0	0	0	0	0	0
plastotype 12	0	0	0	0	0	0	0	0	0	0	0	0	0	0	0	0	0	0	0	0	0	0	0	0	0	0	0	0	0	0	0	0	0	0	0	0	0	0	0	0	0	0	0	0	0	0	0	0	0
plastotype 13	0	0	0	0	0	0	0	0	0	0	0	0	0	0	0	0	0	0	0	0	0	0	0	0	0	0	0	0	0	0	0	0	0	0	0	0	0	0	0	0	0	0	0	0	0	0	0	0	0
plastotype 14	0	0	0	0	0	0	0	0	0	0	0	0	0	0	0	0	0	0	0	0	0	0	0	0	0	0	0	0	0	0	0	0	0	0	0	0	0	0	0	0	0	0	0	0	0	0	0	0	0
plastotype 15	0	0	0	0	0	0	0	0	0	0	0	0	0	0	0	0	0	0	0	0	0	0	0	0	0	0	0	0	0	0	0	0	0	0	0	0	0	0	0	0	0	0	0	0	0	0	0	0	0
plastotype 16	4	0	0	0	0	4	0	0	2	0	6	0	4	1	0	2	0	0	0	0	0	0	0	0	0	0	0	0	0	4	3	2	3	0	2	1	0	2	0	0	3	0	4	2	3	0	0	0	0
plastotype 17	0	0	0	0	0	0	0	0	0	0	0	0	0	0	0	0	0	0	0	0	0	0	0	0	0	0	0	0	0	0	0	0	0	0	0	0	0	0	0	0	0	0	0	0	0	0	0	0	0
plastotype 18	0	0	0	0	0	0	0	0	0	0	0	0	0	0	0	0	0	0	0	0	0	0	0	0	0	0	0	0	0	0	0	0	0	0	0	0	0	0	0	0	0	0	0	0	0	0	0	0	0
plastotype 19	0	0	0	0	0	0	0	4	0	0	0	0	0	0	0	0	0	0	0	0	0	0	0	0	0	0	0	0	0	0	0	0	0	0	0	0	0	0	0	0	0	0	0	0	0	0	0	0	0
plastotype 20	0	56	0	0	0	0	0	0	0	0	0	0	0	0	0	0	0	0	0	0	0	0	0	0	0	0	0	0	0	0	0	0	0	0	0	0	0	0	0	0	0	0	0	0	0	0	0	0	0
plastotype 21	0	0	0	0	0	0	0	0	0	0	0	0	0	0	0	0	0	0	0	0	0	0	0	0	0	0	0	0	0	0	0	0	0	0	0	0	0	0	0	0	0	0	0	0	0	0	0	0	0
plastotype 22	0	0	0	0	0	0	0	0	0	0	0	0	0	0	0	0	0	0	0	0	0	0	0	0	0	0	0	0	0	0	0	0	0	0	0	0	0	0	0	0	0	0	0	0	0	0	0	0	0
plastotype 23	0	0	0	0	0	0	0	0	0	0	0	0	0	0	0	0	0	0	0	0	0	0	0	0	0	0	0	0	0	0	0	0	0	0	0	0	0	0	0	0	0	0	0	0	0	0	0	0	0
plastotype 24	0	0	0	0	0	0	0	0	0	0	0	0	0	0	0	0	0	0	0	0	0	0	0	0	0	0	0	0	0	0	0	0	0	0	0	0	0	0	0	0	0	0	0	0	0	0	0	0	0
plastotype 25	0	0	0	0	0	0	0	0	0	0	0	0	0	0	0	0	0	0	0	0	0	0	0	0	0	0	0	0	0	0	0	0	0	0	0	0	0	0	0	0	0	0	0	0	0	0	0	0	0
Total Reads	6875	7356	9137	7641	9702	8073	7706	6050	6829	4892	7318	7521	6553	6636	6465	7313	8314	6790	7849	7494	7431	6946	8207	8540	6018	7197	6627	5260	7060	8715	7031	7236	6571	5821	8158	8312	6397	7020	7256	6478	6237	6855	7813	7141	6606	8283	5982	5424	8153
*Colonies represented by only 1 sample were not given colony ID's
*Samples with the same Colony ID are replicate extractions of the same colony
[truncated: 469 more columns]
