# Supplementary material for: Deep-sea corals provide new insight into the ecology, evolution, and the role of plastids in widespread apicomplexan symbionts of anthozoans
Source: Microbiome. 2020 Mar 12;8:34. doi: 10.1186/s40168-020-00798-w (PMC7068898; doi:10.1186/s40168-020-00798-w)
Supplement: Supplementary file 4 — Additional file 3. Metagenomic screening data. This dataset includes all mapping results of screening the metagenomes for apicomplexans. [file 40168_2020_798_MOESM4_ESM.xlsx]

## Sheet: Sheet1
Species	Leiopathes glaberrima		Leiopathes glaberrima	Leiopathes glaberrima	Leiopathes glaberrima		Leiopathes glaberrima		Leiopathes glaberrima	Leiopathes glaberrima	Leiopathes glaberrima	Leiopathes glaberrima		Leiopathes glaberrima	Leiopathes glaberrima	Leiopathes glaberrima	Callogorgia delta	Callogorgia delta	Callogorgia delta	Callogorgia delta	Callogorgia delta	Callogorgia delta	Callogorgia delta	Callogorgia delta	Paramuricea sp. type B3	Paramuricea sp. type B3	Paramuricea sp. type B3	Paramuricea sp. type B3	Acropora palmata		Acropora palmata	Acropora palmata	Acropora palmata	Acropora palmata	Acropora palmata	Acropora palmata	Acropora palmata	Acropora palmata	Acropora palmata	Acropora palmata	Acropora palmata	Acropora palmata	Acropora palmata	Acropora palmata	Acropora palmata	Acropora palmata	Acropora palmata	Acropora palmata	Acropora palmata
Site	VK826		VK826	VK826	VK826		VK826		VK826	VK826	VK826	VK906		VK906	VK906	VK906	MC885	MC885	GC234	GC234	MC751	MC751	MC751	MC751	AT357	AT357	AT357	AT357	Florida Keys		Florida Keys	Florida Keys	Florida Keys	Florida Keys	Florida Keys	USVI	USVI	USVI	USVI	USVI	Belize	Belize	Belize	Belize	Belize	Curacao	Curacao	Curacao	Curacao
Sample Name	VK826 white 1		VK826 white 2	Control1	Control3		Control2		Control4	VK826 red 1	VK826 red 2	VK906 red 1		VK906 red 2	VK906 white 2	VK906 white 1	S3-14	S31-3	S33-16	S34-11	S14-2	S14-5	S17-4	S11-9	S25-1	M13-new	S26-7	T3-1	1012
Library	C	E	F	A	B	C	A	B	D	G	H	combined	K	L	J	I	combined	D	A	B	combined	F	G	H	I	combined	combined	L	D1	D2	2655	5524	1037	2699	6895	13740	13750	13702	13744	13752	13815	13784	13801	13813	13819	13907	13933	13911	13919
read_length	250	100	100	100	250	100	250	100	100	100	100	250	100	100	100	100	150	150	150	150	150	150	150	150	150	150	150	150	250		150	150	150	150	150	150	150	150	150	150	150	150	150	150	150	150	150	150	150
18S	17	0	0	0	0	0	0	0	0	0	0			0	0	0		0		0	0	0	0	0	0	0	0	0			0	0	0	0	0
Mitogenome	654	197	119	83	10	2	4	0	0	0	0	400	47	2	0	0	47	0	15	2	0	0	0	0	0	0	0	0	1	0	0	0	0	0	0	2	0	0	0	0	10	2	0	0	0	4	0	0	0
Plastid	2925	856	296	220	5	0	4	4	2	0	0	983	132	18	2	0	90	0	39	0	0	0	0	0	0	0	0	0	2	0	1	1	0	0	0	5	2	0	0	0	9	0	0	0	0	3	1	0	0
chlB	y	y	y	y	n	n	n	n	n	n	n	y	y	y	y	n	y	n	n	n	n	n	n	n	n	n	n	n	n	n	n	n	n	n	n	n	n	n	n	n	n	n	n	n	n	n	n	n	n
chlL	y	y	y	y	n	n	n	n	n	n	n	y	y	y	n	n	y	n	y	n	n	n	n	n	n	n	n	n	n	n	n	n	n	n	n	n	n	n	n	n	n	n	n	n	n	n	n	n	n
chlN	y	y	y	y	n	n	n	n	n	n	n	y	y	y	n	n	y	n	n	n	n	n	n	n	n	n	n	n	n	n	n	n	n	n	n	y	n	n	n	n	n	n	n	n	n	n	n	n	n
acsF	y	y	y	y	n	n	n	n	n	n	n	y	n	n	n	n	n	n	n	n	n	n	n	n	n	n	n	n	n	n	n	n	n	n	n	n	n	n	n	n	n	n	n	n	n	n	n	n	n
Total Reads	136101704	44171534	44538818	43642740	126091180	51354574	110806782	44880266	35169980	55068478	49582124	363834612	46392462	31720142	45917482	47630348	312508546	33158356	29190592	29456052	347989154	39040422	23451668	30432678	87496376	411441152	380317678	90987994	210231562	248125464	24381830	29159146	21402346	26490666	30074552	28226938	23075516	28200272	31097764	22102324	26555588	23815934	38444126	31861518	26601006	25335712	21641700	23423254	26744136
[truncated: 1 more columns]
